# Supplementary material for: Drug Repurposing Based on Protozoan Proteome: In Vitro Evaluation of In Silico Screened Compounds against Toxoplasma gondii
Source: Pharmaceutics. 2022 Aug 5;14(8):1634. doi: 10.3390/pharmaceutics14081634 (PMC9414507; doi:10.3390/pharmaceutics14081634)
Supplement: Supplementary file 1 [file pharmaceutics-14-01634-s001.zip]

Archive with 1 entries (1 files):
- pharmaceutics-1754912-supplementary.pdf
